# Supplementary material for: Outcomes of Extracorporeal Membrane Oxygenation for Acute Respiratory Distress Syndrome in COVID-19 Patients: A Propensity-Matched Analysis
Source: J Clin Med. 2021 Jun 9;10(12):2547. doi: 10.3390/jcm10122547 (PMC8227073; doi:10.3390/jcm10122547)
Supplement: Supplementary file 1 [file jcm-10-02547-s001.zip]

Archive with 1 entries (1 files):
- jcm-1234237-supplementary.pdf
